# Supplementary material for: Effect of genetic polymorphisms of interleukin‐1 beta on the microscopic portal vein invasion and prognosis of hepatocellular carcinoma
Source: J Hepatobiliary Pancreat Sci. 2024 May 26;31(8):528–36. doi: 10.1002/jhbp.12009 (PMC11503458; doi:10.1002/jhbp.12009)
Supplement: Supplementary file 6 — Table S1. [file JHBP-31-528-s002.xlsx]

## Sheet: Sheet1
Table S1. Primer information
Gene	Forward (5' to 3')	Reverse (5' to 3')
Vimentin	AGGCAAAGCAGGAGTCCACTGA	ATCTGGCGTTCCAGGGACTCAT
CD274	TGCCGACTACAAGCGAATTACTG	CTGCTTGTCCAGATGACTTCGG
Beta Actin	TTTTTCCTGGCACCCAGCACAAT	TTTTTGCCGATCCACACGGAGTACT
