# Supplementary material for: Effect of genetic polymorphisms of interleukin‐1 beta on the microscopic portal vein invasion and prognosis of hepatocellular carcinoma
Source: J Hepatobiliary Pancreat Sci. 2024 May 26;31(8):528–36. doi: 10.1002/jhbp.12009 (PMC11503458; doi:10.1002/jhbp.12009)
Supplement: Supplementary file 7 — Table S2. [file JHBP-31-528-s008.xlsx]

## Sheet: Sheet1
Table S1. Genotype frequency of IL-1beta polymorphism
SNP locus	HWE	Genotype	Population (n =148)
rs16944 Promoter	0.5	A/A	32 (21.7%)
		G/A	76 (51.3%)
		G/G	40 (27.0%)
rs1143623 Promoter	0.64	G/G	32 (21.7%)
		G/C	73 (49.3%)
		C/C	43 (29.0%)
rs3917356 Intron	0.5	T/T	20 (13.6%)
		C/T	70 (47.3%)
		C/C	58 (39.1%)
