# Supplementary material for: Effect of genetic polymorphisms of interleukin‐1 beta on the microscopic portal vein invasion and prognosis of hepatocellular carcinoma
Source: J Hepatobiliary Pancreat Sci. 2024 May 26;31(8):528–36. doi: 10.1002/jhbp.12009 (PMC11503458; doi:10.1002/jhbp.12009)
Supplement: Supplementary file 8 — Table S3. [file JHBP-31-528-s006.xlsx]

## Sheet: Sheet1
Table S2. The relationship between the genotypic distribution of IL-1beta rs1143623 and the baseline clinical characteristics
	G/G	C/G	C/C	P value
	N = 32 (21.7%)	N = 73 (49.3%)	N = 43 (29.0%)
Age (years), median (range)	69 (49-87)	71 (48-87)	71 (47-84)	0.48
Male, n (%)	24 (75.0)	58 (79.4)	32 (74.4)	0.78
BMI (kg/m2), median (range)	22.7 (19.5-33.1)	23.0 (17.6-32.1)	23.7 (16.3-33.6)	0.61
HBV/HVC, n (%)	20 (62.5)	41 (56.1)	26 (60.4)	0.89
Child-Pugh B, n (%)	2 (6.2)	4 (5.4)	7 (15.5)	0.08
ICG-R15 (%), median (range)	12.6 (5.4-41.5)	14.6 (2.5-158)	12.3 (4.6-54.6)	0.62
AFP (ng/mL), median (range)	15.1 (1.8-99430)	5.4 (1.1-290700)	6.3 (0.7-17602)	0.11
DCP (mAU/mL), median (range)	76 (10-838500)	50 (11-122140)	65 (10-149500)	0.89
Multiple tumors, n (%)	8 (25.0)	22 (30.1)	13 (30.2)	0.89
Tumor size, median (range)	30 (10-200)	24 (9-200)	29 (12-140)	0.23
mPVI, n (%)	6 (18.7)	15 (20.5)	15 (34.8)	0.16
mHVI, n (%)	3 (9.6)	7 (9.6)	2 (4.6)	0.57
Number of CTCs 4 or more, n (%)	11 (34.3)	27 (36.9)	23 (53.4)	0.2
