# Supplementary material for: Effect of genetic polymorphisms of interleukin‐1 beta on the microscopic portal vein invasion and prognosis of hepatocellular carcinoma
Source: J Hepatobiliary Pancreat Sci. 2024 May 26;31(8):528–36. doi: 10.1002/jhbp.12009 (PMC11503458; doi:10.1002/jhbp.12009)
Supplement: Supplementary file 9 — Table S4. [file JHBP-31-528-s001.xlsx]

## Sheet: Sheet1
Table S3. The relationship between the genotypic distribution of IL-1beta rs3917356 and the baseline clinical characteristics
	T/T	C/T	C/C	P value
	N = 20 (13.6%)	N = 70 (47.3%)	N = 58 (39.1%)
Age (years), median (range)	71 (47-87)	72 (48-85)	67 (48-82)	0.49
Male, n (%)	16 (80.0)	55 (78.5)	43 (74.1)	0.25
BMI (kg/m2), median (range)	22.7 (18.2-33.1)	23.1 (16.7-33.6)	23.7 (16.3-31.6)	0.98
HBV/HVC, n (%)	14 (70.0)	39 (55.7)	34 (58.6)	0.44
Child-Pugh B, n (%)	1 (5.0)	5 (7.1)	7 (12.0)	0.29
ICG-R15 (%), median (range)	11 (4.6-31.5)	14.3 (2.6-58.5)	12.9 (2.5-158)	0.19
AFP (ng/mL), median (range)	5.2 (1.1-17602)	5.7 (0.7-290700)	11 (1.8-99430)	0.1
DCP (mAU/mL), median (range)	177 (15-35240)	41 (11-149500)	75 (10-838500)	0.42
Multiple tumors, n (%)	8 (40.0)	22 (31.4)	13 (22.4)	0.32
Tumor size, median (range)	30 (13-120)	24 (10-200)	25 (9-200)	0.31
mPVI, n (%)	4 (20.0)	19 (27.1)	13 (22.4)	0.73
mHVI, n (%)	1 (5.0)	5 (7.1)	6 (10.3)	0.33
Number of CTCs 4 or more, n (%)	8 (40.0)	31 (44.2)	22 (37.9)	0.82
